# Supplementary material for: Central nicotine induces browning through hypothalamic κ opioid receptor
Source: Nat Commun. 2019 Sep 6;10:4037. doi: 10.1038/s41467-019-12004-z (PMC6731305; doi:10.1038/s41467-019-12004-z)
Supplement: Supplementary file 6 — Source Data [file 41467_2019_12004_MOESM6_ESM.xlsx]

## Sheet: Fig 1a
			Body weight change (g)
			Day 0		Day 1		Day 2		Day 3		Day 4		Day 5		Day 6		Day 7
			Mean	SEM	Mean	SEM	Mean	SEM	Mean	SEM	Mean	SEM	Mean	SEM	Mean	SEM	Mean	SEM
	Data 1	Veh (n=12)	0	0	-0.225	0.155273	-0.975	0.379618	-1.85833	0.487489	-1.69167	0.495504	-2.2	0.679572	-1.89167	0.648478	-2.05	0.741773
	Data 2	Nic (n=16)	0	0	-0.25625	0.181193	-1.18125	0.351807	-2.61875	0.42839	-5.0125	0.464747	-5.7	0.515267	-5.8875	0.46376	-6.6625	0.361349
	two-sided t-Student				0.901127		0.696416		0.252935		5.25109e-05		0.000287927		2.23417e-05		2.22017e-06

## Sheet: Fig 1b
			Daily food intake (g)
			Mean	SEM
	Data 1	Veh (n=12)	3.95556	0.304648
	Data 2	Nic (n=16)	3.07396	0.211076
	two-sided t-Student		0.0209731

## Sheet: Fig 1c
			Fat depot mass (%BW)
			BAT		gWAT		vWAT		sWAT
			Mean	SEM	Mean	SEM	Mean	SEM	Mean	SEM
	Data 1	Veh (n=10)	0.231577	0.024565	1.22044	0.0698439	0.513948	0.0620108	0.968036	0.0804051
	Data 2	Nic (n=7)	0.224675	0.0172973	0.720599	0.106176	0.289615	0.0593837	0.682698	0.0693515
	two-sided t-Student		0.836679		0.000922956		0.0241249		0.0229644

## Sheet: Fig 1d
			mRNA levels gWAT
		Ucp1			Ppargc1a			Cidea			Prdm16
			Mean	SEM		Mean	SEM		Mean	SEM		Mean	SEM
	Data 1	Veh (n=11)	100	6.09408	Veh (n=11)	100	18.2298	Veh (n=11)	100	16.7948	Veh (n=12)	100	12.5553
	Data 2	Nic (n=15)	178.328	29.8186	Nic (n=16)	267.798	53.4872	Nic (n=13)	215.879	49.1289	Nic (n=15)	191.168	26.6932
	two-sided t-Student			0.0366567			0.0185382			0.0495647			0.00861314

## Sheet: Fig 1e
			IHC UCP1
			gWAT
			Mean	SEM
	Data 1	Veh (n=13)	100	20.7165
	Data 2	Nic (n=14)	189.24	19.27
	two-sided t-Student			0.00454825
	IHC
	Sal	40X		Nic	40X		Abcam	Dilution
							ab10893	1:500

## Sheet: Fig 1f
			H/E Adipocyte area
			gWAT
			Mean	SEM
	Data 1	Veh (n=13)	100	23.4763
	Data 2	Nic (n=15)	33.9207	4.38128
	two-sided t-Student			4.34633e-05
	H/E
	Sal	40X		Nic	40X

## Sheet: Fig 1g
			IHC UCP1
			sWAT
			Mean	SEM
	Data 1	Veh (n=10)	100	12.0715
	Data 2	Nic (n=6)	172.574	27.6914
	two-sided t-Student			0.0151343
	IHC
	Sal	40X		Nic	40X		Abcam	Dilution
							ab10893	1:500

## Sheet: Fig 1h
			H/E Adipocyte area
			sWAT
			Mean	SEM
	Data 1	Veh (n=10)	100	9.58602
	Data 2	Nic (n=6)	61.607	5.96294
	two-sided t-Student			0.0121371
	H/E
	Sal	40X		Nic	40X

## Sheet: Fig 1i
			IHC UCP1
			vWAT
			Mean	SEM
	Data 1	Veh (n=10)	100	10.2387
	Data 2	Nic (n=7)	142.187	11.514
	two-sided t-Student			0.0162345
	IHC
	Sal	40X		Nic	40X		Abcam	Dilution
							ab10893	1:500

## Sheet: Fig 1j
			H/E Adipocyte area
			vWAT
			Mean	SEM
	Data 1	Veh (n=10)	100	11.78
	Data 2	Nic (n=7)	50.4232	8.04515
	two-sided t-Student			0.00647926
	H/E
	Sal	40X		Nic	40X

[truncated: 73 more sheets: Fig 2a, Fig 2b, Fig 2c, Fig 2d, Fig 3a, Fig 3b, Fig 3c, Fig 3d, Fig 3e, Fig 3f, Fig 3g, Fig 3h, Fig 4a, Fig 4b, Fig 4c, Fig 4d, Fig 4e, Fig 4f, Fig 4g, Fig 4h …]
